# Supplementary material for: Effects of Phosphoethanolamine Supplementation on Mitochondrial Activity and Lipogenesis in a Caffeine Ingestion Caenorhabditis elegans Model
Source: Nutrients. 2020 Oct 30;12(11):3348. doi: 10.3390/nu12113348 (PMC7694071; doi:10.3390/nu12113348)
Supplement: Supplementary file 1 [file nutrients-12-03348-s001.zip]

Archive with 5 entries (5 files):
- supplementary Table S2.docx
- S1.jpg
- S2.jpg
- S3.jpg
- supplementary Table S1.xlsx
