# Supplementary material for: Effects of Phosphoethanolamine Supplementation on Mitochondrial Activity and Lipogenesis in a Caffeine Ingestion Caenorhabditis elegans Model
Source: Nutrients. 2020 Oct 30;12(11):3348. doi: 10.3390/nu12113348 (PMC7694071; doi:10.3390/nu12113348)
Supplement: Supplementary file 1 [file nutrients-12-03348-s001.zip › supplementary Table S1.xlsx]

## Sheet: Sheet1
Table S1: Analysis of lipid compositions after caffeine treatment through GC-TOF-MS chromatography in Caenorhabditis elegans
Peak Nr	Ret(min)	VIP[1]	Metabolites	Mass	0 mM_caffeine	0 mM_caffeine	0 mM_caffeine	10 mM_caffeine	10 mM_caffeine	10 mM_caffeine	p-value
26916	11.4017	2.38817	Glycerophosphoric acid	299	104504	111095	114231	69053	74416	75073	0.000420577
26918	11.5533	2.96569	Phosphoethanolamine	299	82297	82719	83270	28350	25309	25785	5.62936e-07
26920	11.725	0.92968	Phosphoglyceric acid	299	16686	16388	16578	19999	23842	23843	0.00944243
27488	13.1633	1.7959	Palmitic acid	313	59328	60272	60973	80268	80646	81651	5.16625e-06
28367	14.245	0.728306	Elaidic acid	339	7477	8122	8372	4432	4594	4640	0.000232875
14401	14.2467	2.67029	Oleic acid	339	91759	92750	94629	146757	137729	133483	0.000319904
28423	14.3433	1.59028	Stearic acid	341	32266	32756	32553	49900	47438	48952	2.4299e-05
1812	15.0983	3.9359	Arachidonic acid	59	79564	75207	71565	176977	167246	180586	2.71769e-05
28352	15.3667	2.28012	Oleamide	338	73899	73132	74664	112121	104583	105735	0.000147831
29409	17.1417	1.04883	Glycerol monostearate	399	14299	15549	15727	23835	21620	21790	0.00101249
